# Supplementary material for: Movement of Lipid Droplets in the Arabidopsis Pollen Tube Is Dependent on the Actomyosin System
Source: Plants (Basel). 2023 Jun 29;12(13):2489. doi: 10.3390/plants12132489 (PMC10346980; doi:10.3390/plants12132489)
Supplement: Supplementary file 1 [file plants-12-02489-s001.zip]

Archive with 14 entries (14 files):
- Figure S1. Sample normality analysis by Q-Q plot.pdf
- Table S1. List of T-DNA lines used in this study.pdf
- Video S1 LBs movement in WT pollen tubes (control).mp4
- Video S11 LBs movement in myo11b1-1 pollen tubes.mp4
- Video S12 LBs movement in myo11c1-1 pollen tubes.mp4
- Video S13 LBs movement in myo11c2-1 pollen tubes.mp4
- Video S2 LBs movement in WT pollen tubes treated with brefeldin A for 15 minutes.mp4
- Video S3 LBs movement in WT pollen tubes treated with oryzalin for 15 minutes.mp4
- Video S4 LBs movement in WT pollen tubes treated with BDM for 15 minutes.mp4
- Video S5 LBs movement in WT pollen tubes treated with latrunculin B for 15 minutes.mp4
- Video S6 LBs movement in WT pollen tubes treated with SMIFH2 for 15 minutes.mp4
- Video S7 LBs movement in WT pollen tubes treated with cytochalasin D for 15 minutes.mp4
- Video S8 LBs movement in WT pollen tubes (control).mp4
- Video S9 LBs movement in myo11-2 pollen tubes.mp4
